# Supplementary material for: Influence of shear stress magnitude and direction on atherosclerotic plaque composition
Source: R Soc Open Sci. 2016 Oct 19;3(10):160588. doi: 10.1098/rsos.160588 (PMC5099003; doi:10.1098/rsos.160588)
Supplement: Figure 5 raw data. The raw values for each shear metric within the instrumented and control arteries of each mouse. [file rsos160588supp1.xls]

## Sheet: AllData
	Figure 5 Raw Data
			Upstream, outside of plaque		Upstream, within plaque		Cuff		Downstream
	Shear Metric	Mouse Number	Instrumented	Control	Instrumented	Control	Instrumented	Control	Instrumented	Control
	SAD	1	0.017842	0.0243834	0.0236222	0.0203416	0.0264303	0.0186222	0.0350514	0.0344198
		2	0.0146625	0.0221249	0.02145	0.0144122	0.0147625	0.013026	0.0310844	0.0224054
		3	0.0209426	0.0157014	0.0170991	0.0117382	0.0143402	0.0138699	0.0740416	0.0216611
		4	0.0154102	0.0174081	0.0157672	0.0159121	0.0137094	0.0206205	0.0741531	0.0404121
		5	0.0201153	0.0243721	0.0174992	0.0168905	0.0163424	0.0205169	0.0749284	0.032967
		6	0.0173376	0.0178336	0.0150486	0.0130735	0.028904	0.0222735	0.134584	0.0397692
		7	0.00555478	0.0191221	0.00683227	0.0190003	0.0171864	0.0205137	0.0385779	0.0324097
		AVG	0.0159807	0.0201351	0.0167598	0.0159098	0.0188107	0.0184918	0.0660601	0.0320063
		STERR	0.00193824	0.00132178	0.00202497	0.00117355	0.00234551	0.00136518	0.0136656	0.00283276
		Normalized AVG	0.793675	1	1.05343	1	1.01725	1	2.06397	1
		Normalized STERR	0.0962616	0.0656457	0.127278	0.0737632	0.126841	0.0738261	0.426967	0.0885063
	RRT	1	0.182685	0.0949487	0.149236	0.0996986	0.0473699	0.0971385	0.161767	0.0956716
		2	0.156727	0.146075	0.114426	0.126921	0.0408278	0.123806	0.127919	0.13121
		3	0.291631	0.105347	0.185464	0.10867	0.0390783	0.104471	0.386952	0.121278
		4	0.132397	0.149801	0.0843986	0.0916793	0.0274579	0.121508	0.42977	0.157777
		5	0.0989084	0.125192	0.0869146	0.075259	0.0288777	0.077835	0.310507	0.129629
		6	0.0860403	0.0759825	0.0629229	0.0845425	0.010752	0.096949	0.111253	0.177155
		7	0.0943186	0.11796	0.094896	0.0903278	0.0140066	0.0784839	0.1719	0.0900345
		AVG	0.148958	0.116472	0.11118	0.0967283	0.0297672	0.100027	0.242867	0.128965
		STERR	0.0272889	0.0101087	0.0160927	0.00643448	0.00519841	0.00693688	0.0493811	0.0117928
		Normalized AVG	1.27891	1	1.1494	1	0.29759	1	1.8832	1
		Normalized STERR	0.234295	0.086791	0.16637	0.0665211	0.0519699	0.0693498	0.382904	0.0914422
	LSI	1	33.7522	2.72205	22.6676	3.22054	0.005	2.24532	27.9831	5.06372
		2	11.5096	6.33632	3.88205	1.75661	0.005	0.214372	11.6699	2.28771
		3	56.6264	1.3273	27.5712	0.696332	0.005	1.1839	37.5415	4.62239
		4	2.17649	7.16492	0.005	0.005	0.005	0.484535	20.9246	9.51182
		5	1.71381	6.67964	0.717336	0.005	0.005	0.005	24.8904	11.2525
		6	0.880323	0.0475561	0.886178	0.0555355	0.005	6.32421	13.1795	29.1425
		7	6.24925	8.76086	6.24966	1.06116	0.005	0.802008	20.4582	5.14468
		AVG	16.1297	4.71981	8.85414	0.971455	0.005	1.60848	22.3782	9.57504
		STERR	8.0246	1.25445	4.31124	0.448956	0	0.834555	3.35493	3.46175
		Normalized AVG	3.41745	1	9.11431	1	0.00310853	1	2.33714	1
		Normalized STERR	1.7002	0.265784	4.43792	0.462148	0	0.518848	0.350383	0.361539
	HSI	1	0.005	3.17719	1.37689	1.14259	41.4052	0.56278	15.9501	5.90591
		2	1.83366	0.962376	15.693	4.31606	64.2916	1.33007	34.3382	1.41112
		3	0.005	3.04074	0.554349	1.14311	60.4947	4.70709	5.06568	0.305981
		4	2.73769	0.968648	18.3132	9.7539	72.886	1.80967	17.5436	0.687821
		5	3.49118	0.552404	8.83591	8.62946	63.8315	7.16937	11.4526	0.827067
		6	2.87427	3.79138	26.6909	0.589725	84.7513	4.76602	27.6684	0
		7	6.90429	0.0506108	8.11633	3.51292	80.3519	7.88844	10.0036	9.41355
		AVG	2.55016	1.79191	11.3686	4.15539	66.8589	4.03335	17.4317	2.65021
		STERR	0.892472	0.565072	3.57063	1.40292	5.43944	1.09092	3.89344	1.35902
		Normalized AVG	1.42315	1	2.73588	1	16.5765	1	6.5775	1
		Normalized STERR	0.498057	0.315347	0.859275	0.337615	1.34862	0.270475	1.46911	0.512799
	OSI	1	0.005	0.005	0.005	0.005	0.005	0.005	0.005	0.005
		2	0.005	0.005	0.005	0.005	0.005	0.005	0.005	0.005
		3	0.005	0.005	0.005	0.005	0.005	0.005	0.0930876	0.005
		4	0.005	0.005	0.005	0.005	0.005	0.005	0.111931	0.005
		5	0.005	0.005	0.005	0.005	0.005	0.005	0.0985029	0.005
		6	0.005	0.005	0.005	0.005	0.005	0.005	0.0115357	0.005
		7	0.005	0.005	0.005	0.005	0.005	0.005	0.0312838	0.005
		AVG	0.005	0.005	0.005	0.005	0.005	0.005	0.0509059	0.005
		STERR	0	0	0	0	0	0	0.0182042	0
		Normalized AVG	1	1	1	1	1	1	10.1812	1
		Normalized STERR	0	0	0	0	0	0	3.64085	0
	tSS	1	0.0405305	0.0866561	0.0523319	0.146942	0.171407	0.208276	0.385217	0.195056
		2	0.0300742	0.0538726	0.0706324	0.0721942	0.144275	0.120057	0.564972	0.0960126
		3	0.0398936	0.0557491	0.0706937	0.119485	0.208895	0.173945	1.18987	0.110912
		4	0.0639926	0.0661298	0.0956472	0.130812	0.201535	0.0945176	1.02344	0.0634146
		5	0.177802	0.129436	0.159979	0.14905	0.372223	0.153239	1.08933	0.108959
		6	0.0957267	0.119717	0.169045	0.124443	0.913608	0.142559	1.58471	0.110825
		7	0.0990279	0.0679014	0.0923528	0.0992286	0.619592	0.141194	0.960225	0.1698
		AVG	0.0781496	0.0827803	0.101526	0.120308	0.375934	0.147684	0.971109	0.12214
		STERR	0.0195581	0.0115687	0.0171959	0.0102619	0.109359	0.0138446	0.150349	0.0170065
		Normalized AVG	0.944061	1	0.843885	1	2.54553	1	7.95079	1
		Normalized STERR	0.236265	0.139752	0.142932	0.085297	0.740492	0.0937446	1.23096	0.139238
